# Supplementary material for: Functional Analysis of Promoter Variants in Genes Involved in Sex Steroid Action, DNA Repair and Cell Cycle Control
Source: Genes (Basel). 2019 Feb 28;10(3):186. doi: 10.3390/genes10030186 (PMC6470759; doi:10.3390/genes10030186)
Supplement: Supplementary file 1 [file genes-10-00186-s001.zip]

Archive with 2 entries (2 files):
- genes-421015-supplementary-figure-1.doc
- Supplementary Tables.zip
